# Supplementary material for: Methyl 3-[(E)-furfuryl­idene]dithio­carbazate
Source: Acta Crystallogr Sect E Struct Rep Online. 2008 May 3;64(Pt 6):o970. doi: 10.1107/S1600536808012506 (PMC2961615; doi:10.1107/S1600536808012506)
Supplement: Supplementary file 2 [file e-64-0o970-Isup2.hkl]

#
# h,k,l, Fc-squared, Fo-squared, sigma(Fo-squared) and status flag
#
data_I
_shelx_title ' A in P-1'
_shelx_refln_list_code          4
_shelx_F_calc_maximum      124.02
_exptl_crystal_F_000       208.00
_reflns_d_resolution_high  0.8351
 
loop_
 _symmetry_equiv_pos_as_xyz
 'x, y, z'
 '-x, -y, -z'
 
_cell_length_a     4.0866
_cell_length_b     8.8698
_cell_length_c    12.8453
_cell_angle_alpha  93.970
_cell_angle_beta   91.856
_cell_angle_gamma  98.293
 
_shelx_F_squared_multiplier     1.000
 
loop_
 _refln_index_h
 _refln_index_k
 _refln_index_l
 _refln_F_squared_calc
 _refln_F_squared_meas
 _refln_F_squared_sigma
 _refln_observed_status
   1   0   0       36.15       35.48      0.91 o
   2   0   0     1055.49     1106.42     18.32 o
   3   0   0       51.81       52.67      1.47 o
   4   0   0        0.13        0.00      0.76 o
  -4   1   0       36.73       41.14      2.99 o
  -3   1   0        1.00        1.41      0.41 o
  -2   1   0      124.80      120.84      2.53 o
  -1   1   0       50.64       44.56      1.27 o
   0   1   0     1025.00     1085.83     17.61 o
   1   1   0      701.44      689.42     13.35 o
   2   1   0      986.09      945.37     24.00 o
   3   1   0       13.36       13.01      0.97 o
   4   1   0        4.68        3.99      1.04 o
  -4   2   0       12.97       11.98      1.64 o
  -3   2   0       60.88       61.11      2.02 o
  -2   2   0       62.25       59.82      1.70 o
  -1   2   0       35.98       29.29      1.52 o
   0   2   0     1636.72     1715.29     32.26 o
   1   2   0       54.60       58.54      1.78 o
   2   2   0      567.01      524.64      9.07 o
   3   2   0       50.56       46.68      1.73 o
   4   2   0        0.82        0.85      0.89 o
  -4   3   0       34.10       37.90      4.06 o
  -3   3   0        6.94        5.44      0.64 o
  -2   3   0        4.77        4.84      0.57 o
  -1   3   0      642.38      629.92     28.47 o
   0   3   0        3.17        3.33      0.31 o
   1   3   0      453.87      454.72      7.94 o
   2   3   0      100.68      101.62      2.67 o
   3   3   0       11.92       10.45      1.62 o
   4   3   0        2.98        2.18      0.82 o
  -4   4   0        6.86        7.10      1.43 o
  -3   4   0      167.50      152.46      5.23 o
  -2   4   0       54.07       56.97      1.52 o
  -1   4   0        4.70        8.35      0.89 o
   0   4   0      292.48      295.55      5.32 o
   1   4   0        4.58        4.13      0.44 o
   2   4   0      199.01      185.71      3.68 o
   3   4   0        5.51        5.59      1.25 o
   4   4   0        1.66        1.19      0.93 o
  -4   5   0      141.04      172.15      9.70 o
  -3   5   0       27.58       26.78      1.95 o
  -2   5   0      413.48      405.06     11.18 o
  -1   5   0       65.78       68.76      1.40 o
   0   5   0       17.79       19.29      0.83 o
   1   5   0      739.40      721.37     10.25 o
   2   5   0       19.58       19.04      1.04 o
   3   5   0       24.69       27.12      1.83 o
  -4   6   0        0.72        2.02      1.07 o
  -3   6   0      100.56       98.78      5.15 o
  -2   6   0      335.76      164.81      6.65 o
  -1   6   0      137.91      147.22      3.07 o
   0   6   0       56.29       63.64      1.50 o
   1   6   0       70.31       74.14      1.76 o
   2   6   0       90.78       83.74      2.21 o
   3   6   0       25.59       24.71      2.19 o
  -4   7   0       12.75       13.52      1.98 o
  -3   7   0        3.67        1.45      1.04 o
  -2   7   0      212.53      202.63      8.13 o
  -1   7   0      103.48      105.25      2.58 o
   0   7   0        5.04        4.94      0.58 o
   1   7   0        3.54        3.56      0.58 o
   2   7   0        0.18        0.27      0.58 o
   3   7   0        7.15        7.90      1.17 o
  -3   8   0       14.42       15.47      2.43 o
  -2   8   0       35.44       35.70      2.48 o
  -1   8   0        6.84        8.71      0.88 o
   0   8   0       70.76       67.43      2.10 o
   1   8   0       12.61       14.78      0.97 o
   2   8   0       11.07       12.19      1.24 o
  -3   9   0        0.00        0.00      2.28 o
  -2   9   0       85.63       78.60      7.17 o
  -1   9   0        0.33        0.89      0.64 o
   0   9   0       22.01       22.05      1.86 o
   1   9   0        4.53        3.79      1.09 o
  -2  10   0       12.90       12.82      3.48 o
  -1  10   0       25.40       29.85      1.69 o
   0  10   0       49.19       48.27      3.41 o
   0 -10   1       18.88       16.08      1.37 o
   1 -10   1        1.33        0.62      0.73 o
   2 -10   1       32.16       40.30      5.20 o
  -1  -9   1        0.86        0.82      0.72 o
   0  -9   1        0.09        0.43      0.80 o
   1  -9   1       71.71       70.39      2.30 o
   2  -9   1        2.14        1.92      1.26 o
   3  -9   1       35.06       37.96      5.26 o
  -2  -8   1       31.54       33.57      1.99 o
  -1  -8   1        1.87        1.97      0.59 o
   0  -8   1       74.25       73.03      2.20 o
   1  -8   1       13.14       14.54      1.09 o
   2  -8   1        0.35        0.72      0.58 o
   3  -8   1       38.28       34.12      2.62 o
  -3  -7   1        1.58        1.58      0.81 o
  -2  -7   1       33.93       32.40      1.34 o
  -1  -7   1      124.82      122.44      2.56 o
   0  -7   1       20.87       20.24      1.84 o
   1  -7   1       41.69       36.27      1.41 o
   2  -7   1        5.92        5.88      0.77 o
   3  -7   1       52.03       49.19      3.60 o
   4  -7   1        4.41        4.44      1.43 o
  -3  -6   1        3.83        2.52      0.84 o
  -2  -6   1        7.58        7.27      0.72 o
  -1  -6   1       34.96       30.96      1.10 o
   0  -6   1      132.07      124.40      2.34 o
   1  -6   1       71.41       75.05      1.96 o
   2  -6   1       57.38       60.68      2.01 o
   3  -6   1       44.58       40.24      2.49 o
   4  -6   1       12.10       10.87      1.67 o
  -3  -5   1        0.08        0.00      0.60 o
  -2  -5   1      154.96      147.80      2.87 o
  -1  -5   1      220.27      203.16      3.41 o
   0  -5   1      723.91      776.36     10.76 o
   1  -5   1        3.98        2.51      0.44 o
   2  -5   1        8.78       12.72      0.91 o
   3  -5   1      231.02      224.80      9.16 o
   4  -5   1       18.41       20.10      2.00 o
  -4  -4   1        0.21        0.00      0.70 o
  -3  -4   1        4.65        4.13      0.67 o
  -2  -4   1       37.59       41.25      1.39 o
  -1  -4   1      192.14      193.71      3.17 o
   0  -4   1     1868.63     1914.96     31.09 o
   1  -4   1       14.25       13.69      0.86 o
   2  -4   1      271.27      296.46      5.51 o
   3  -4   1       49.23       54.61      1.96 o
   4  -4   1       31.02       30.26      2.94 o
  -4  -3   1        5.34        5.55      1.50 o
  -3  -3   1        0.19        0.11      0.40 o
  -2  -3   1       15.47       15.81      1.03 o
  -1  -3   1      453.61      456.71      7.98 o
   0  -3   1      300.41      324.85      5.63 o
   1  -3   1      565.66      560.55     11.94 o
   2  -3   1        0.47        0.97      0.33 o
   3  -3   1        0.64        0.41      0.40 o
   4  -3   1       10.48        7.19      1.61 o
  -4  -2   1        2.50        0.90      0.70 o
  -3  -2   1        2.00        1.75      0.49 o
  -2  -2   1       30.69       31.62      1.30 o
  -1  -2   1      855.97      888.20     14.71 o
   0  -2   1      530.30      560.64      9.25 o
   1  -2   1      129.31      134.41      3.22 o
   2  -2   1      494.00      490.89      8.49 o
   3  -2   1        3.73        3.46      0.47 o
  -4  -1   1       10.16       12.46      2.10 o
  -3  -1   1        2.09        2.24      0.48 o
  -2  -1   1       62.06       61.11      1.64 o
  -1  -1   1      905.67      899.33     14.78 o
   0  -1   1      126.10      127.76      2.23 o
   1  -1   1     2386.13     2431.48     45.60 o
   2  -1   1       10.83        9.01      0.73 o
   3  -1   1        1.74        1.72      0.39 o
   4  -1   1        3.14        3.14      0.93 o
  -4   0   1       43.21       48.13      5.55 o
  -3   0   1      122.96      113.53      4.53 o
  -2   0   1        6.77        6.40      0.68 o
  -1   0   1     3837.92     3964.73     63.68 o
   0   0   1       62.44       73.86      1.31 o
   1   0   1     2922.83     3062.61     62.32 o
   2   0   1       64.08       62.60      1.42 o
   3   0   1       14.47       12.82      0.79 o
   4   0   1        0.06        0.06      0.63 o
  -4   1   1       53.39       61.25      5.11 o
  -3   1   1        5.23        6.98      0.78 o
  -2   1   1      561.53      590.61      9.21 o
  -1   1   1     1424.40     1542.05     47.02 o
   0   1   1      366.77      354.44      9.76 o
   1   1   1    15380.47    14304.43    621.43 o
   2   1   1      114.60      113.28      2.21 o
   3   1   1      422.17      431.07      7.02 o
   4   1   1        3.27        2.65      0.76 o
  -4   2   1       25.26       25.84      3.62 o
  -3   2   1      226.26      214.22      4.81 o
  -2   2   1       25.53       24.04      0.81 o
  -1   2   1     1000.22      998.03     19.26 o
   0   2   1      396.46      400.90      6.71 o
   1   2   1      117.06      126.14      2.53 o
   2   2   1      274.99      273.68      4.57 o
   3   2   1       85.44       83.44      2.42 o
   4   2   1       19.55       15.91      1.35 o
  -4   3   1       79.29       73.17      4.48 o
  -3   3   1        8.44        7.71      1.22 o
  -2   3   1      424.46      426.27     11.18 o
  -1   3   1      216.22      221.20      4.59 o
   0   3   1        0.82        0.41      0.18 o
   1   3   1      219.78      213.22      3.56 o
   2   3   1       83.32       78.80      2.18 o
   3   3   1      152.99      144.34      4.49 o
   4   3   1        6.01        7.42      1.07 o
  -4   4   1       18.07       18.90      2.18 o
  -3   4   1      107.79      110.27      4.46 o
  -2   4   1        3.29        3.58      0.43 o
  -1   4   1       19.19       15.63      0.65 o
   0   4   1      164.22      168.83      3.29 o
   1   4   1       10.76        8.37      0.66 o
   2   4   1      113.92      108.89      2.41 o
   3   4   1        0.95        0.78      0.58 o
   4   4   1        9.62       10.22      1.55 o
  -4   5   1       27.94       31.06      4.67 o
  -3   5   1      153.93      148.01      5.33 o
  -2   5   1      570.93      558.62     10.86 o
  -1   5   1       41.93       28.01      2.80 o
   0   5   1       16.31       15.28      0.66 o
   1   5   1       14.53       14.84      0.74 o
   2   5   1        7.48        6.63      0.67 o
   3   5   1       36.81       38.04      1.84 o
  -4   6   1        1.58        1.86      1.22 o
  -3   6   1      243.10      239.77     10.76 o
  -2   6   1        6.87        7.63      0.85 o
  -1   6   1      984.12      980.00     13.54 o
   0   6   1        4.67        6.16      0.66 o
   1   6   1        0.00        0.04      0.32 o
   2   6   1      107.42      100.43      3.43 o
   3   6   1        0.16        0.03      0.74 o
  -4   7   1        0.71        2.07      1.23 o
  -3   7   1        0.59        0.00      0.84 o
  -2   7   1      117.95      111.87      5.64 o
  -1   7   1       94.04      104.26      2.54 o
   0   7   1      298.62      297.83      4.82 o
   1   7   1       67.76       70.44      2.16 o
   2   7   1        6.81        6.40      1.05 o
   3   7   1        9.16        9.92      2.86 o
  -3   8   1        8.09        8.93      2.02 o
  -2   8   1        1.25        0.10      0.92 o
  -1   8   1      219.19      228.44      4.65 o
   0   8   1       25.81       27.85      1.54 o
   1   8   1       12.74       13.92      0.95 o
   2   8   1        5.01        4.39      0.95 o
  -3   9   1        1.05        0.00      2.55 o
  -2   9   1        8.55        9.80      1.75 o
  -1   9   1        4.12        2.82      0.86 o
   0   9   1       20.43       21.73      2.62 o
   1   9   1       22.54       21.89      1.91 o
  -2  10   1        5.64        7.34      3.05 o
  -1  10   1       58.74       57.29      3.39 o
   0  10   1        0.87        0.13      0.74 o
   0 -10   2       14.83       14.73      1.37 o
   1 -10   2        3.06        1.70      0.85 o
   2 -10   2       12.06        9.94      3.39 o
  -1  -9   2       47.40       48.82      2.02 o
   0  -9   2        4.97        5.18      0.91 o
   1  -9   2      108.32      106.92      2.95 o
   2  -9   2        5.27        4.78      0.88 o
   3  -9   2       14.05       25.49      4.40 o
  -2  -8   2        6.96        7.88      0.86 o
  -1  -8   2       39.73       37.32      1.63 o
   0  -8   2        8.10        7.61      0.87 o
   1  -8   2        3.46        4.31      0.74 o
   2  -8   2       31.29       29.49      1.99 o
   3  -8   2        2.70        2.66      1.95 o
  -3  -7   2        4.43        4.34      0.99 o
  -2  -7   2       24.16       23.54      1.20 o
  -1  -7   2       46.09       43.94      1.72 o
   0  -7   2       80.55       75.49      2.11 o
   1  -7   2      255.02      235.83      4.65 o
   2  -7   2        9.32        9.93      1.27 o
   3  -7   2        1.54        0.00      1.04 o
   4  -7   2        4.29        2.74      1.52 o
  -3  -6   2        0.37        0.00      0.58 o
  -2  -6   2        0.00        0.05      0.41 o
  -1  -6   2      227.10      214.08      3.69 o
   0  -6   2      270.21      253.09      4.05 o
   1  -6   2        4.24        6.38      0.66 o
   2  -6   2        0.89        1.36      0.53 o
   3  -6   2       21.51       21.39      1.80 o
   4  -6   2       19.15       16.89      3.96 o
  -3  -5   2        1.13        0.97      0.52 o
  -2  -5   2        1.60        1.23      0.43 o
  -1  -5   2       28.03       32.12      1.04 o
   0  -5   2      283.03      280.69      4.28 o
   1  -5   2      270.67      267.23      5.44 o
   2  -5   2       21.03       23.82      1.16 o
   3  -5   2        0.00        0.11      0.49 o
   4  -5   2        0.21        0.00      0.85 o
  -4  -4   2        0.26        0.52      0.92 o
  -3  -4   2       19.43       19.56      1.20 o
  -2  -4   2        0.43        0.09      0.32 o
  -1  -4   2      291.15      286.93      4.41 o
   0  -4   2       61.51       47.98      1.07 o
   1  -4   2     2135.42     2377.02     36.25 o
   2  -4   2       55.31       52.78      1.55 o
   3  -4   2        2.64        2.68      0.61 o
  -4  -3   2       12.50       12.70      1.54 o
  -3  -3   2        1.35        0.82      0.45 o
  -2  -3   2        0.30        0.31      0.27 o
  -1  -3   2       12.89       12.12      0.66 o
   0  -3   2      316.77      330.00      5.71 o
   1  -3   2      973.42     1040.76     21.53 o
   2  -3   2      198.59      206.01      3.26 o
   3  -3   2      202.14      204.92      4.04 o
   4  -3   2        3.98        2.28      1.51 o
  -4  -2   2       19.42       21.51      1.73 o
  -3  -2   2      105.68      105.57      3.31 o
  -2  -2   2        0.21        0.73      0.35 o
  -1  -2   2        5.34        4.95      0.51 o
   0  -2   2      543.73      574.50      9.51 o
   1  -2   2      435.49      465.88      9.93 o
   2  -2   2      211.96      194.75      4.63 o
   3  -2   2       21.28       19.43      2.08 o
   4  -2   2        6.78        6.62      1.15 o
  -4  -1   2       21.98       21.31      1.92 o
  -3  -1   2        7.26        6.72      0.75 o
  -2  -1   2      226.49      213.89      3.84 o
  -1  -1   2      634.47      623.64     10.41 o
   0  -1   2     1843.75     2022.82     40.93 o
   1  -1   2      117.39      127.15      2.37 o
   2  -1   2      221.94      190.69      9.25 o
   3  -1   2      143.00      132.25      2.79 o
   4  -1   2        0.71        0.00      0.73 o
  -4   0   2       34.07       39.06      3.85 o
  -3   0   2       18.63       17.25      0.96 o
  -2   0   2       64.35       56.02      1.39 o
  -1   0   2       33.42       38.11      0.94 o
   0   0   2       79.14       91.35      1.69 o
   1   0   2      492.62      494.77     10.84 o
   2   0   2      539.78      520.10      7.85 o
   3   0   2        6.78        5.62      0.77 o
   4   0   2        8.16        7.14      0.96 o
  -4   1   2        9.03       10.75      1.23 o
  -3   1   2      339.57      367.06      7.76 o
  -2   1   2      546.49      530.53      8.36 o
  -1   1   2      197.20      190.96      4.37 o
   0   1   2     1820.73     1911.17     39.74 o
   1   1   2      319.08      317.62      5.51 o
   2   1   2     1298.54     1268.63     18.37 o
   3   1   2       32.23       37.01      2.47 o
   4   1   2        7.77        6.93      1.11 o
  -4   2   2        3.36        3.28      1.26 o
  -3   2   2      101.86       99.02      2.83 o
  -2   2   2      147.87      156.18      4.54 o
  -1   2   2     1802.98     1869.30     30.22 o
   0   2   2     1285.66     1052.03    150.14 o
   1   2   2       14.20       16.40      0.67 o
   2   2   2     1650.67     1588.42     22.93 o
   3   2   2      116.63      111.72      2.94 o
   4   2   2       91.96       95.66      4.04 o
  -4   3   2        0.01        0.00      0.82 o
  -3   3   2      179.48      173.30      5.56 o
  -2   3   2      429.41      414.33      6.68 o
  -1   3   2      460.12      459.08      7.83 o
   0   3   2     1326.70     1319.87     21.49 o
   1   3   2       64.35       69.95      2.46 o
   2   3   2       16.41       15.68      1.04 o
   3   3   2       36.08       40.16      1.75 o
   4   3   2        0.80        0.15      1.03 o
  -4   4   2        1.76        0.94      1.71 o
  -3   4   2      110.48      109.39      7.65 o
  -2   4   2        5.64        5.54      0.49 o
  -1   4   2      788.32      784.66     12.11 o
   0   4   2       87.91       88.14      2.01 o
   1   4   2       14.94       15.10      0.79 o
   2   4   2        8.49        5.80      0.81 o
   3   4   2       24.96       22.26      1.42 o
   4   4   2       15.34       12.53      1.37 o
  -4   5   2       27.59       24.91      2.40 o
  -3   5   2       47.80       45.35      2.66 o
  -2   5   2       52.81       54.56      1.75 o
  -1   5   2      126.01      127.74      4.41 o
   0   5   2      137.86      136.26      2.41 o
   1   5   2       13.26       14.62      1.14 o
   2   5   2        0.02        0.19      0.45 o
   3   5   2        9.86        9.73      1.10 o
  -4   6   2        1.28        1.09      2.46 o
  -3   6   2        9.00        9.76      1.49 o
  -2   6   2      479.22      439.69     12.26 o
  -1   6   2      482.11      434.31     23.88 o
   0   6   2       18.70       17.20      0.82 o
   1   6   2       67.28       68.01      2.09 o
   2   6   2        0.00        0.00      0.59 o
   3   6   2        1.97        0.80      0.71 o
  -4   7   2        1.94        6.82      2.96 o
  -3   7   2       24.66       22.91      2.15 o
  -2   7   2      148.51      139.59      6.61 o
  -1   7   2       98.77       98.23      2.46 o
   0   7   2      646.43      656.37      9.56 o
   1   7   2       12.45       14.31      0.95 o
   2   7   2       11.64       13.32      1.35 o
  -3   8   2        2.99        3.10      1.83 o
  -2   8   2        0.57        0.36      1.03 o
  -1   8   2       29.58       29.90      2.50 o
   0   8   2        0.35        0.41      0.55 o
   1   8   2      171.47      170.79      5.10 o
   2   8   2       14.88       16.57      1.68 o
  -2   9   2        0.74        0.00      1.02 o
  -1   9   2        2.44        3.32      1.25 o
   0   9   2       66.65       66.54      2.24 o
   1   9   2        0.05        0.00      0.81 o
  -2  10   2        0.09        0.00      2.71 o
  -1  10   2        0.27        0.04      1.15 o
   0  10   2        0.04        0.33      0.76 o
   0 -10   3        9.61       10.25      1.40 o
   1 -10   3       20.78       19.88      1.50 o
   2 -10   3        3.81        2.44      1.02 o
  -1  -9   3        5.16        4.10      0.90 o
   0  -9   3      138.30      148.30      4.85 o
   1  -9   3       10.66       10.26      1.08 o
   2  -9   3       29.33       24.83      2.44 o
   3  -9   3        0.00        2.11      2.52 o
  -2  -8   3        0.14        0.17      0.58 o
  -1  -8   3       35.94       37.23      1.66 o
   0  -8   3       62.01       60.85      2.05 o
   1  -8   3       58.17       64.64      2.09 o
   2  -8   3      153.13      152.69      3.65 o
   3  -8   3        0.09        0.00      0.92 o
  -3  -7   3        9.86        7.86      1.14 o
  -2  -7   3        2.51        2.15      0.61 o
  -1  -7   3        2.32        2.22      0.52 o
   0  -7   3      143.55      140.24      3.20 o
   1  -7   3        1.39        0.63      0.73 o
   2  -7   3       35.31       38.67      1.85 o
   3  -7   3        3.60        2.69      0.78 o
   4  -7   3        2.14        1.25      1.51 o
  -3  -6   3       27.43       25.19      1.35 o
  -2  -6   3       10.84       10.62      0.83 o
  -1  -6   3       11.41       11.89      0.75 o
   0  -6   3        0.18        0.32      0.29 o
   1  -6   3      282.32      260.64      5.07 o
   2  -6   3      245.26      234.13      4.66 o
   3  -6   3       15.11       15.54      1.28 o
   4  -6   3        5.51        5.14      1.58 o
  -3  -5   3       63.52       60.43      2.01 o
  -2  -5   3       16.83       17.12      0.91 o
  -1  -5   3        0.23        0.33      0.30 o
   0  -5   3      352.86      337.25      5.04 o
   1  -5   3      102.25       98.67      3.62 o
   2  -5   3      125.74      129.49      2.91 o
   3  -5   3       21.56       20.27      1.58 o
  -4  -4   3       10.88       12.30      1.56 o
  -3  -4   3       76.58       77.41      2.02 o
  -2  -4   3      113.21      102.02      2.16 o
  -1  -4   3      183.39      175.96      2.97 o
   0  -4   3      332.29      390.54      5.62 o
   1  -4   3      305.16      311.58      5.50 o
   2  -4   3       44.36       41.52      1.52 o
   3  -4   3        8.50        8.57      0.83 o
   4  -4   3        7.55        6.40      1.18 o
  -4  -3   3        2.97        3.41      1.16 o
  -3  -3   3       24.35       27.68      1.30 o
  -2  -3   3      122.68      123.57      2.37 o
  -1  -3   3       33.64       32.76      0.91 o
   0  -3   3       34.92       31.48      0.93 o
   1  -3   3       31.45       46.43      1.62 o
   2  -3   3     1286.00     1386.62     23.65 o
   3  -3   3        8.64        6.99      1.31 o
   4  -3   3        7.91        7.06      1.87 o
  -4  -2   3       10.35       13.15      1.46 o
  -3  -2   3       40.43       40.57      1.48 o
  -2  -2   3      102.46       95.83      2.16 o
  -1  -2   3       58.05       57.08      2.02 o
   0  -2   3       23.71       24.09      0.75 o
   1  -2   3       51.29       55.69      1.30 o
   2  -2   3      102.08      106.77      2.07 o
   3  -2   3      162.06      144.95      3.42 o
   4  -2   3       44.33       46.45      2.40 o
  -4  -1   3        1.83        1.48      0.82 o
  -3  -1   3      217.64      215.03      4.19 o
  -2  -1   3      379.38      376.74      6.24 o
  -1  -1   3      117.22      135.11      2.64 o
   0  -1   3      247.07      273.24      5.92 o
   1  -1   3      131.69      140.60      2.65 o
   2  -1   3      155.67      147.22      2.66 o
   3  -1   3       17.88       18.16      2.66 o
   4  -1   3       19.92       19.90      1.75 o
  -4   0   3        0.18        1.23      0.83 o
  -3   0   3       14.57       16.55      1.24 o
  -2   0   3      207.67      199.35      3.57 o
  -1   0   3     1227.23     1235.12     26.92 o
   0   0   3      828.57      835.52     13.63 o
   1   0   3      344.10      366.29      6.28 o
   2   0   3        3.43        2.67      0.38 o
   3   0   3      106.87      108.56      3.88 o
   4   0   3       12.85       14.99      1.34 o
  -4   1   3       12.92       12.79      2.41 o
  -3   1   3       77.00       80.46      2.57 o
  -2   1   3       37.77       43.73      1.38 o
  -1   1   3      941.60      979.95     20.37 o
   0   1   3      572.26      623.58     10.26 o
   1   1   3       12.54       11.43      0.71 o
   2   1   3       63.71       57.74      1.42 o
   3   1   3       30.75       27.73      2.36 o
   4   1   3        8.80        8.03      1.10 o
  -4   2   3        2.06        2.44      1.23 o
  -3   2   3        5.75        7.45      1.84 o
  -2   2   3     1063.23     1103.99     16.76 o
  -1   2   3      465.88      451.93      9.79 o
   0   2   3     1159.35     1176.41     22.39 o
   1   2   3       34.05       42.45      1.15 o
   2   2   3      129.41      116.63      2.79 o
   3   2   3      240.77      237.56      5.10 o
   4   2   3        1.00        0.90      0.78 o
  -4   3   3        0.48        0.94      1.01 o
  -3   3   3        0.82        1.30      0.54 o
  -2   3   3       40.60       41.23      1.49 o
  -1   3   3      430.91      453.60      9.35 o
   0   3   3      840.35      784.29     52.44 o
   1   3   3      693.34      687.06     10.19 o
   2   3   3        9.72        8.78      0.81 o
   3   3   3      117.32      107.39      3.03 o
   4   3   3       30.40       29.11      2.32 o
  -4   4   3        2.15        1.76      1.17 o
  -3   4   3       14.94       15.50      1.29 o
  -2   4   3      334.26      340.94      7.27 o
  -1   4   3      191.41      174.81      3.53 o
   0   4   3      649.61      646.82     12.88 o
   1   4   3      485.67      468.29      8.69 o
   2   4   3        0.08        0.25      0.44 o
   3   4   3        9.87        5.71      1.31 o
   4   4   3        1.30        1.55      1.70 o
  -4   5   3        6.41        6.19      1.55 o
  -3   5   3       11.49       10.50      1.56 o
  -2   5   3       54.96       54.22      2.57 o
  -1   5   3       49.38       45.05      1.34 o
   0   5   3      425.40      415.40      6.13 o
   1   5   3        1.37        1.45      0.38 o
   2   5   3       24.84       26.87      1.42 o
   3   5   3        0.76        0.10      0.59 o
  -4   6   3       16.55       17.13      2.24 o
  -3   6   3       59.35       66.79      5.40 o
  -2   6   3        7.31        8.08      3.79 o
  -1   6   3        9.91        7.47      0.94 o
   0   6   3      218.24      220.99      3.69 o
   1   6   3       80.20       77.94      3.22 o
   2   6   3        7.68        9.51      2.31 o
   3   6   3        2.28        1.59      0.80 o
  -3   7   3        2.24        3.26      1.17 o
  -2   7   3        2.12        1.67      0.97 o
  -1   7   3      354.46      350.15     10.16 o
   0   7   3       78.91       77.38      2.39 o
   1   7   3       83.73       83.64      2.54 o
   2   7   3       28.50       31.32      2.11 o
  -3   8   3       23.07       21.38      6.21 o
  -2   8   3       90.72       94.72      5.35 o
  -1   8   3       50.38       48.84      2.86 o
   0   8   3       64.10       65.28      2.14 o
   1   8   3      149.50      157.07      5.96 o
   2   8   3       18.28       19.44      2.29 o
  -2   9   3        0.01        0.00      1.01 o
  -1   9   3       15.27       14.72      1.92 o
   0   9   3        1.18        0.48      0.71 o
   1   9   3        2.26        4.20      1.19 o
  -1  10   3        0.08        0.00      1.01 o
   0 -10   4       32.55       34.51      2.69 o
   1 -10   4       93.72       93.91      6.93 o
  -1  -9   4        4.58        3.10      0.88 o
   0  -9   4      104.92      106.43      3.61 o
   1  -9   4        0.45        0.00      0.73 o
   2  -9   4       77.59       76.97      2.56 o
  -2  -8   4       36.92       36.93      1.94 o
  -1  -8   4        3.73        3.39      0.81 o
   0  -8   4        0.94        0.19      0.61 o
   1  -8   4      195.95      193.78      4.28 o
   2  -8   4        1.07        1.68      0.74 o
   3  -8   4       63.66       64.65      2.91 o
  -3  -7   4       17.61       18.66      1.67 o
  -2  -7   4        5.51        6.93      0.79 o
  -1  -7   4        0.01        0.00      0.41 o
   0  -7   4       38.21       35.89      1.47 o
   1  -7   4       22.13       20.09      1.71 o
   2  -7   4       83.69       92.59      2.56 o
   3  -7   4       61.11       64.67      2.96 o
  -3  -6   4        2.40        1.95      0.67 o
  -2  -6   4      166.92      164.83      3.25 o
  -1  -6   4       71.66       75.67      1.83 o
   0  -6   4        4.16        6.31      0.67 o
   1  -6   4      125.90      116.69      2.71 o
   2  -6   4        7.72        8.95      0.86 o
   3  -6   4       49.96       52.92      1.94 o
   4  -6   4        0.28        0.29      1.61 o
  -3  -5   4       39.99       39.60      1.51 o
  -2  -5   4       53.71       51.79      1.52 o
  -1  -5   4        4.71        4.78      0.56 o
   0  -5   4       38.56       38.35      1.05 o
   1  -5   4       60.97       66.19      1.78 o
   2  -5   4      238.63      235.16      4.60 o
   3  -5   4       60.88       63.20      2.19 o
   4  -5   4       14.48       11.55      1.50 o
  -4  -4   4       17.51       18.80      4.84 o
  -3  -4   4       11.75        8.85      1.51 o
  -2  -4   4      425.34      418.76      6.43 o
  -1  -4   4       11.24       10.88      0.62 o
   0  -4   4      118.09      123.29      2.14 o
   1  -4   4       54.01       49.53      1.39 o
   2  -4   4        1.92        3.30      0.54 o
   3  -4   4      114.23      116.20      3.10 o
   4  -4   4        6.43        5.74      1.20 o
  -4  -3   4        8.82        8.93      1.36 o
  -3  -3   4       73.20       71.46      1.87 o
  -2  -3   4      169.65      181.74      3.17 o
  -1  -3   4     1030.97     1010.97     13.77 o
   0  -3   4      653.65      652.37     10.98 o
   1  -3   4      146.96      179.92      3.69 o
   2  -3   4       13.48       10.60      0.78 o
   3  -3   4        5.61        5.58      0.77 o
   4  -3   4       14.91       17.81      1.69 o
  -4  -2   4        0.02        0.08      0.84 o
  -3  -2   4        0.11        0.00      0.42 o
  -2  -2   4      146.80      146.06      2.60 o
  -1  -2   4      184.35      183.57      3.87 o
   0  -2   4      456.89      476.23      8.08 o
   1  -2   4       32.07       32.35      0.96 o
   2  -2   4       21.25       21.90      0.81 o
   3  -2   4      225.35      211.65      5.55 o
   4  -2   4        1.99        3.06      1.08 o
  -4  -1   4        0.20        0.00      0.72 o
  -3  -1   4        7.51        8.06      0.74 o
  -2  -1   4        9.63        9.76      0.75 o
  -1  -1   4      663.63      678.29     11.39 o
   0  -1   4      120.71      122.56      2.37 o
   1  -1   4       78.40       71.56      1.57 o
   2  -1   4        0.00        0.15      0.30 o
   3  -1   4        0.48        0.06      0.41 o
   4  -1   4       36.11       35.01      2.24 o
  -4   0   4        7.04        8.61      1.67 o
  -3   0   4       26.23       27.62      1.53 o
  -2   0   4      624.53      625.37      9.86 o
  -1   0   4      240.05      236.52      4.24 o
   0   0   4      854.67      939.82     15.38 o
   1   0   4      475.07      487.46      9.78 o
   2   0   4        6.91        5.34      0.60 o
   3   0   4       13.33       13.68      1.04 o
   4   0   4        0.12        0.00      0.85 o
  -4   1   4       12.74       10.17      1.85 o
  -3   1   4       40.95       43.45      1.88 o
  -2   1   4        0.12        0.00      0.16 o
  -1   1   4      514.05      521.92     11.29 o
   0   1   4      863.71      901.22     14.77 o
   1   1   4        2.55        3.47      0.48 o
   2   1   4        3.14        2.28      0.54 o
   3   1   4        8.30        6.97      0.91 o
   4   1   4       16.49       17.28      1.55 o
  -4   2   4       25.57       27.94      2.56 o
  -3   2   4        9.83       10.81      1.23 o
  -2   2   4        9.79        9.69      1.16 o
  -1   2   4      665.33      728.76     15.50 o
   0   2   4     1342.02     1447.83     23.63 o
   1   2   4      145.00      145.67      3.37 o
   2   2   4        4.52        4.18      0.66 o
   3   2   4        0.00        0.00      0.60 o
   4   2   4        0.01        0.15      0.72 o
  -4   3   4        9.43        9.96      3.02 o
  -3   3   4        0.76        0.29      0.64 o
  -2   3   4        9.97       11.72      0.88 o
  -1   3   4      909.67      959.12     14.55 o
   0   3   4        8.82        6.47      0.46 o
   1   3   4      777.83      759.73     11.21 o
   2   3   4        1.35        1.49      0.72 o
   3   3   4       11.17       10.48      1.08 o
   4   3   4       22.21       20.35      2.38 o
  -4   4   4       38.46       39.85      3.83 o
  -3   4   4       29.32       32.99      2.60 o
  -2   4   4       80.00       95.41      2.71 o
  -1   4   4        2.87        2.56      0.35 o
   0   4   4      208.65      194.20      4.80 o
   1   4   4       87.51       90.53      2.32 o
   2   4   4      258.96      253.65      6.62 o
   3   4   4        8.18        7.93      1.37 o
  -4   5   4       14.21       14.41      2.10 o
  -3   5   4       29.51       28.36      2.90 o
  -2   5   4       23.30       21.66      1.19 o
  -1   5   4      165.86      170.47      3.46 o
   0   5   4        9.01        8.11      0.74 o
   1   5   4      292.76      285.28      6.69 o
   2   5   4       69.08       70.53      2.33 o
   3   5   4        5.31        6.59      1.33 o
  -4   6   4       13.53       18.46      2.32 o
  -3   6   4       89.28       88.68      4.83 o
  -2   6   4      102.54       99.76      3.99 o
  -1   6   4       17.67       16.84      1.17 o
   0   6   4       25.32       24.91      0.97 o
   1   6   4       60.91       56.54      2.33 o
   2   6   4       18.93       18.91      1.37 o
   3   6   4        4.48        4.62      1.06 o
  -3   7   4       16.64       16.53      2.04 o
  -2   7   4       14.21       12.11      2.99 o
  -1   7   4       25.55       26.45      2.38 o
   0   7   4       65.79       63.46      2.99 o
   1   7   4       77.39       82.26      3.31 o
   2   7   4        8.29        8.40      1.33 o
  -3   8   4       98.69       98.32      4.59 o
  -2   8   4        2.40        2.96      1.40 o
  -1   8   4       18.10       20.97      2.05 o
   0   8   4       71.64       66.46      2.62 o
   1   8   4        0.30        0.40      0.65 o
   2   8   4       39.95       47.66      2.29 o
  -2   9   4       67.79       69.55      3.70 o
  -1   9   4       80.02       93.37      9.83 o
   1   9   4        7.98        6.58      1.06 o
  -1  10   4        5.13        3.37      1.50 o
   0 -10   5        3.23        1.54      1.61 o
   1 -10   5       21.95       28.76      2.11 o
  -1  -9   5        3.81        3.20      0.87 o
   0  -9   5        0.06        0.13      0.66 o
   1  -9   5       93.51       97.49      2.90 o
   2  -9   5       75.94       76.93      2.61 o
  -2  -8   5       95.79       98.54      3.87 o
  -1  -8   5       99.37      102.75      2.89 o
   0  -8   5       34.43       33.18      1.57 o
   1  -8   5       70.64       67.57      2.22 o
   2  -8   5       20.09       20.51      1.37 o
   3  -8   5       60.28       65.64      3.45 o
  -2  -7   5       13.80       14.94      1.04 o
  -1  -7   5      218.27      217.66      4.89 o
   0  -7   5       26.67       25.78      1.32 o
   1  -7   5        6.23        4.75      0.75 o
   2  -7   5       87.83       84.81      2.46 o
   3  -7   5       14.39       14.89      1.48 o
  -3  -6   5        5.15        4.90      0.82 o
  -2  -6   5      110.82      111.67      2.53 o
  -1  -6   5        0.21        0.00      0.37 o
   0  -6   5       28.99       27.56      1.21 o
   1  -6   5        7.66        7.26      0.76 o
   2  -6   5        2.91        3.28      0.69 o
   3  -6   5       30.15       33.68      1.58 o
   4  -6   5        6.42        6.74      1.43 o
  -3  -5   5       24.69       25.67      1.30 o
  -2  -5   5       25.42       24.88      1.24 o
  -1  -5   5      861.46      857.04     12.09 o
   0  -5   5      152.00      155.86      3.80 o
   1  -5   5       61.78       69.53      1.88 o
   2  -5   5       19.98       23.14      1.17 o
   3  -5   5       17.91       20.08      1.52 o
   4  -5   5       18.49       20.89      4.04 o
  -4  -4   5        0.03        0.00      1.11 o
  -3  -4   5        2.88        3.00      0.61 o
  -2  -4   5       67.79       65.24      1.68 o
  -1  -4   5        1.08        1.68      0.36 o
   0  -4   5      222.68      193.91      3.12 o
   1  -4   5      185.34      191.46      3.68 o
   2  -4   5       37.98       38.92      1.37 o
   3  -4   5       42.52       39.65      2.16 o
   4  -4   5        2.64        3.68      1.22 o
  -4  -3   5        8.53        7.23      2.25 o
  -3  -3   5       50.80       50.96      1.57 o
  -2  -3   5      154.02      153.26      2.82 o
  -1  -3   5      981.41     1001.57     13.69 o
   0  -3   5      110.22      126.94      2.63 o
   1  -3   5      673.93      717.83     10.60 o
   2  -3   5       13.84       17.71      0.90 o
   3  -3   5        9.85       10.74      1.89 o
   4  -3   5       19.23       18.28      1.76 o
  -4  -2   5        6.99        5.79      1.68 o
  -3  -2   5       49.02       53.90      2.26 o
  -2  -2   5      170.23      170.47      2.95 o
  -1  -2   5      192.94      239.50      4.15 o
   0  -2   5     2225.47     2421.25     49.17 o
   1  -2   5      223.50      216.20      5.52 o
   2  -2   5       15.54       14.06      0.69 o
   3  -2   5       12.46       14.11      1.35 o
   4  -2   5        9.71        7.57      1.35 o
  -4  -1   5       29.16       31.95      4.43 o
  -3  -1   5        7.84        7.32      0.99 o
  -2  -1   5        3.44        3.31      0.66 o
  -1  -1   5      189.97      186.81      3.28 o
   0  -1   5       28.52       27.41      0.88 o
   1  -1   5      469.78      455.10      8.07 o
   2  -1   5       18.29       16.39      1.25 o
   3  -1   5        0.00        0.00      0.46 o
   4  -1   5        9.69       12.17      1.60 o
  -4   0   5       27.52       26.31      1.91 o
  -3   0   5       23.32       24.71      1.53 o
  -2   0   5       56.61       59.37      1.68 o
  -1   0   5       17.30       16.06      0.62 o
   0   0   5      892.07      950.85     16.59 o
   1   0   5       39.13       39.59      3.19 o
   2   0   5       91.16       85.81      2.21 o
   3   0   5        4.59        3.18      0.71 o
   4   0   5        0.07        0.00      0.83 o
  -4   1   5       54.82       60.08     10.26 o
  -3   1   5       21.96       25.88      2.19 o
  -2   1   5       10.56       16.01      0.99 o
  -1   1   5      457.73      493.40     11.83 o
   0   1   5       10.67       13.11      0.59 o
   1   1   5      915.19      923.48     15.13 o
   2   1   5      128.68      133.76      3.08 o
   3   1   5        6.99        7.63      1.22 o
   4   1   5        0.00        0.04      0.70 o
  -4   2   5        0.02        0.00      0.64 o
  -3   2   5      177.77      173.49      4.43 o
  -2   2   5      263.26      276.57     10.43 o
  -1   2   5        1.04        1.68      0.42 o
   0   2   5       94.97       96.70      2.06 o
   1   2   5       25.59       25.58      2.14 o
   2   2   5       75.29       74.68      2.67 o
   3   2   5       11.01       12.84      1.19 o
   4   2   5        0.89        1.06      0.86 o
  -4   3   5       54.70       60.58      4.60 o
  -3   3   5       40.88       43.17      1.85 o
  -2   3   5       21.94       15.93      1.07 o
  -1   3   5       81.93       85.60      1.74 o
   0   3   5      634.56      677.91     14.49 o
   1   3   5      283.92      280.99      5.30 o
   2   3   5        0.15        0.10      0.45 o
   3   3   5       10.49       11.56      1.17 o
   4   3   5        1.25        1.32      1.15 o
  -4   4   5        0.05        0.00      0.97 o
  -3   4   5       67.93       73.24      5.49 o
  -2   4   5        1.17        0.27      0.46 o
  -1   4   5       80.53       88.10      3.84 o
   0   4   5      180.36      197.98      5.26 o
   1   4   5       22.09       20.62      1.40 o
   2   4   5      199.59      205.33      4.93 o
   3   4   5        0.71        0.00      0.61 o
  -4   5   5       36.47       38.93      6.41 o
  -3   5   5       44.79       48.67      7.91 o
  -2   5   5      185.77      173.78      5.76 o
  -1   5   5      170.11      178.58      4.82 o
   0   5   5        3.88        2.88      0.56 o
   1   5   5       24.63       18.59      1.32 o
   2   5   5        0.11        0.53      0.57 o
   3   5   5       57.17       56.24      2.41 o
  -4   6   5        5.87        3.80      3.05 o
  -3   6   5       51.97       54.34      3.17 o
  -2   6   5       24.66       19.55      4.58 o
  -1   6   5        0.02        0.00      0.40 o
   0   6   5       13.75       11.62      1.03 o
   1   6   5        2.66        1.97      0.84 o
   2   6   5       49.59       48.90      2.09 o
   3   6   5        1.85        0.66      1.57 o
  -3   7   5        0.34        0.60      1.87 o
  -2   7   5      226.45      225.60      9.58 o
  -1   7   5      110.64      118.52      3.74 o
   0   7   5       24.26       25.97      1.53 o
   1   7   5        0.15        0.00      0.51 o
   2   7   5        2.00        1.03      0.73 o
  -3   8   5       10.82       12.00      2.05 o
  -2   8   5        0.16        0.40      0.92 o
  -1   8   5        4.28        4.51      1.24 o
   0   8   5       40.06       36.84      2.82 o
   1   8   5       25.31       31.16      1.77 o
  -2   9   5       87.42       81.41      5.20 o
  -1   9   5        3.43        2.66      1.28 o
   1   9   5        6.40        7.54      1.11 o
   1 -10   6        0.48        1.01      1.67 o
  -1  -9   6       66.66       67.83      2.49 o
   0  -9   6        0.84        0.29      0.67 o
   1  -9   6        2.01        1.51      0.79 o
   2  -9   6        0.48        1.51      0.85 o
  -2  -8   6        0.23        1.00      0.70 o
  -1  -8   6       30.74       32.66      1.66 o
   0  -8   6        0.17        0.00      0.52 o
   1  -8   6        3.01        2.24      0.75 o
   2  -8   6       57.21       58.48      2.17 o
   3  -8   6       11.53       10.01      1.28 o
  -2  -7   6      118.05      116.23      3.02 o
  -1  -7   6      275.97      272.55      5.49 o
   0  -7   6      380.16      381.65      7.06 o
   1  -7   6      113.10      120.49      3.03 o
   2  -7   6       32.75       32.41      1.55 o
   3  -7   6       14.16       14.43      1.24 o
  -3  -6   6        2.16        1.28      0.68 o
  -2  -6   6      110.85      106.25      2.49 o
  -1  -6   6        0.02        0.00      0.39 o
   0  -6   6      571.03      570.62      9.74 o
   1  -6   6       15.36       12.53      0.95 o
   2  -6   6       37.77       40.92      2.03 o
   3  -6   6       14.69       13.57      1.26 o
  -3  -5   6        1.06        1.39      0.62 o
  -2  -5   6       22.39       23.19      1.09 o
  -1  -5   6      167.73      156.30      2.89 o
   0  -5   6       78.61       86.31      2.16 o
   1  -5   6      141.55      133.80      2.96 o
   2  -5   6        0.34        0.00      0.42 o
   3  -5   6        2.01        2.12      0.90 o
   4  -5   6        2.37        2.03      1.12 o
  -3  -4   6        2.30        2.17      0.92 o
  -2  -4   6        5.75        6.30      0.65 o
  -1  -4   6      258.75      248.02      4.01 o
   0  -4   6     1376.55     1415.44     19.14 o
   1  -4   6       17.86       21.21      0.98 o
   2  -4   6      179.28      190.25      3.86 o
   3  -4   6        0.10        0.00      0.72 o
   4  -4   6        5.02        2.96      1.38 o
  -4  -3   6        6.64        9.88      2.03 o
  -3  -3   6        0.99        1.49      0.78 o
  -2  -3   6        4.67        5.15      0.64 o
  -1  -3   6        3.86        2.55      0.42 o
   0  -3   6      115.45      115.26      2.07 o
   1  -3   6      401.58      383.57      5.61 o
   2  -3   6       48.80       48.39      1.98 o
   3  -3   6        0.94        0.80      0.74 o
   4  -3   6        0.54        0.76      0.95 o
  -4  -2   6       17.61       15.18      3.14 o
  -3  -2   6       76.34       78.22      2.83 o
  -2  -2   6      123.97      136.22      2.51 o
  -1  -2   6      397.69      428.21      7.01 o
   0  -2   6      650.71      712.78     12.06 o
   1  -2   6      564.43      592.07      8.88 o
   2  -2   6      539.04      528.77     12.09 o
   3  -2   6        8.30        6.91      1.11 o
   4  -2   6        0.06        0.00      1.04 o
  -4  -1   6       68.37       77.71      5.23 o
  -3  -1   6       11.70       12.73      1.25 o
  -2  -1   6      318.61      316.23      6.50 o
  -1  -1   6      138.40      142.64      2.68 o
   0  -1   6      148.46      199.58      3.79 o
   1  -1   6     1052.24     1042.45     17.76 o
   2  -1   6        2.17        1.76      0.87 o
   3  -1   6       56.95       56.52      2.54 o
   4  -1   6        9.15        9.88      1.89 o
  -4   0   6        6.14        6.19      1.63 o
  -3   0   6      272.19      266.98      8.45 o
  -2   0   6       17.78       18.43      1.45 o
  -1   0   6       15.20       15.61      0.63 o
   0   0   6       40.84       41.32      1.14 o
   1   0   6        3.56        3.45      0.46 o
   2   0   6      175.72      176.50      4.09 o
   3   0   6        0.66        0.28      0.54 o
   4   0   6        2.66        2.68      1.24 o
  -4   1   6       37.59       43.13      2.43 o
  -3   1   6       12.79       11.98      1.14 o
  -2   1   6      323.66      323.79      6.87 o
  -1   1   6      357.09      390.11      9.53 o
   0   1   6       25.41       26.12      0.87 o
   1   1   6      247.39      250.08      4.72 o
   2   1   6        1.14        0.72      0.66 o
   3   1   6       40.70       45.53      1.91 o
   4   1   6        0.95        0.32      1.25 o
  -4   2   6        8.91        7.62      1.16 o
  -3   2   6      180.16      180.52      6.12 o
  -2   2   6        0.61        0.48      0.47 o
  -1   2   6       76.13       66.29      2.25 o
   0   2   6       23.36       26.67      0.90 o
   1   2   6       85.70       83.43      2.14 o
   2   2   6      222.43      231.47      4.83 o
   3   2   6        4.58        5.65      0.93 o
   4   2   6        2.96        4.88      1.38 o
  -4   3   6       13.33       12.13      2.34 o
  -3   3   6       34.00       34.85      1.78 o
  -2   3   6      531.09      542.96     10.86 o
  -1   3   6      217.96      227.98      5.47 o
   0   3   6      124.24      132.32      4.82 o
   1   3   6       12.35       12.48      0.89 o
   2   3   6        5.17        6.35      0.88 o
   3   3   6       25.30       27.13      1.68 o
  -4   4   6        3.06        2.36      1.40 o
  -3   4   6      125.98      126.60      3.71 o
  -2   4   6        4.98        3.22      0.67 o
  -1   4   6      185.82      160.55      3.88 o
   0   4   6       96.60       94.73      2.25 o
   1   4   6       98.14      109.63      2.77 o
   2   4   6        7.60        8.30      0.97 o
   3   4   6        6.58        5.80      1.06 o
  -4   5   6        0.63        0.00      2.74 o
  -3   5   6       14.04       15.91      2.06 o
  -2   5   6      107.15      110.14      3.25 o
  -1   5   6        8.77       15.00      1.18 o
   0   5   6      132.17      141.00      3.80 o
   1   5   6       11.83       12.41      0.98 o
   2   5   6       12.05        9.73      1.08 o
   3   5   6       17.57       17.75      3.02 o
  -3   6   6       31.63       35.21      2.69 o
  -2   6   6        5.72        3.47      0.92 o
  -1   6   6      270.98      255.35      8.82 o
   0   6   6       83.27       86.63      4.21 o
   1   6   6       12.06       15.33      1.39 o
   2   6   6        0.00        0.00      0.63 o
  -3   7   6       14.17       12.94      1.95 o
  -2   7   6       32.63       33.06      3.03 o
  -1   7   6        0.21        0.64      0.63 o
   0   7   6       18.42       19.24      2.20 o
   1   7   6        0.00        0.45      0.78 o
   2   7   6        1.04        0.97      0.72 o
  -2   8   6        5.64        3.10      3.40 o
  -1   8   6      146.14      137.25      6.68 o
   0   8   6       20.21       17.21      2.13 o
   1   8   6       25.67       31.16      1.81 o
  -2   9   6        0.02        0.51      1.42 o
  -1  -9   7        2.29        3.68      1.62 o
   0  -9   7       37.64       42.05      2.27 o
   1  -9   7       34.04       35.38      2.26 o
   2  -9   7        0.21        0.00      1.09 o
  -2  -8   7        0.01        0.00      0.80 o
  -1  -8   7       45.88       47.36      2.00 o
   0  -8   7      100.71       98.98      2.84 o
   1  -8   7       16.33       15.77      1.26 o
   2  -8   7       32.36       36.16      1.84 o
  -2  -7   7       38.37       38.42      1.54 o
  -1  -7   7       25.18       26.86      2.05 o
   0  -7   7      103.49      100.64      2.71 o
   1  -7   7        1.02        1.16      0.58 o
   2  -7   7        0.62        0.75      0.61 o
   3  -7   7        5.35        4.38      1.26 o
  -3  -6   7        2.58        2.15      0.88 o
  -2  -6   7       20.56       20.17      1.45 o
  -1  -6   7      350.16      342.33      5.75 o
   0  -6   7      306.75      289.69      5.55 o
   1  -6   7      728.38      743.64     12.51 o
   2  -6   7      101.78      109.64      2.87 o
   3  -6   7       26.24       25.09      5.96 o
  -3  -5   7       15.86       15.75      2.28 o
  -2  -5   7        0.43        0.00      0.41 o
  -1  -5   7       94.16       87.98      2.31 o
   0  -5   7       33.42       31.97      1.28 o
   1  -5   7      530.64      536.68      9.21 o
   2  -5   7        1.30        1.16      0.59 o
   3  -5   7       44.87       47.25      2.52 o
  -3  -4   7      117.07      119.44      3.87 o
  -2  -4   7        2.85        2.97      0.54 o
  -1  -4   7        0.66        1.51      0.47 o
   0  -4   7       31.93       25.97      0.90 o
   1  -4   7      301.59      313.67      5.65 o
   2  -4   7      140.58      148.20      3.61 o
   3  -4   7        2.07        0.46      0.84 o
   4  -4   7        3.25        3.19      1.21 o
  -4  -3   7        3.38        5.61      3.26 o
  -3  -3   7       15.50       14.70      1.62 o
  -2  -3   7       42.64       39.86      1.26 o
  -1  -3   7        0.55        0.55      0.31 o
   0  -3   7      318.71      323.58      4.91 o
   1  -3   7      546.58      574.67      8.20 o
   2  -3   7       47.58       42.13      2.05 o
   3  -3   7      125.45      128.32      4.25 o
   4  -3   7        0.14        1.01      1.05 o
  -4  -2   7       44.38       45.40      3.57 o
  -3  -2   7       19.20       20.74      1.62 o
  -2  -2   7       48.46       51.53      1.54 o
  -1  -2   7      148.48      134.37      2.71 o
   0  -2   7       39.17       42.52      1.08 o
   1  -2   7      132.78      131.65      2.50 o
   2  -2   7      101.71       96.34      3.25 o
   3  -2   7        1.21        1.58      0.88 o
   4  -2   7        9.19       11.18      1.69 o
  -4  -1   7       60.12       63.20      6.90 o
  -3  -1   7      168.67      174.79      6.30 o
  -2  -1   7      293.34      294.01      6.47 o
  -1  -1   7      357.01      371.19      6.14 o
   0  -1   7      188.58      230.94      4.39 o
   1  -1   7      117.96      129.34      2.59 o
   2  -1   7      327.91      288.31      7.01 o
   3  -1   7      127.23      125.53      8.26 o
   4  -1   7        0.01        0.11      1.03 o
  -4   0   7        9.77        9.60      1.32 o
  -3   0   7      164.62      168.03      4.51 o
  -2   0   7        6.17        4.20      0.72 o
  -1   0   7      981.57      954.30     14.66 o
   0   0   7       81.25       83.16      1.93 o
   1   0   7       90.25       87.10      2.14 o
   2   0   7      182.02      178.56      3.89 o
   3   0   7        5.24        4.61      0.86 o
   4   0   7       17.88       19.76      2.10 o
  -4   1   7        9.57        9.91      1.33 o
  -3   1   7      101.52       94.31      3.11 o
  -2   1   7      701.42      692.71     13.58 o
  -1   1   7       15.52       17.38      1.40 o
   0   1   7      189.19      183.48      3.58 o
   1   1   7        0.00        0.99      0.40 o
   2   1   7        7.68        7.70      0.85 o
   3   1   7       25.87       34.59      2.63 o
   4   1   7        0.36        0.00      1.81 o
  -4   2   7        0.05        0.00      0.73 o
  -3   2   7       18.58       21.23      1.86 o
  -2   2   7       15.46       14.01      1.12 o
  -1   2   7      722.85      714.08     17.77 o
   0   2   7      213.35      229.49      4.36 o
   1   2   7        4.91        6.31      0.77 o
   2   2   7        8.07        7.11      0.87 o
   3   2   7        3.96        3.88      0.94 o
  -4   3   7        0.47        0.00      0.71 o
  -3   3   7       18.34       17.42      1.40 o
  -2   3   7      141.23      138.02      3.68 o
  -1   3   7      145.14      147.43      4.48 o
   0   3   7      310.62      305.35      5.67 o
   1   3   7        1.82        1.88      0.58 o
   2   3   7       10.18       12.51      1.12 o
   3   3   7       15.34       16.17      1.43 o
  -4   4   7        0.02        0.00      1.17 o
  -3   4   7        5.14        3.51      0.88 o
  -2   4   7      131.17      128.52      3.56 o
  -1   4   7      404.71      401.73      8.27 o
   0   4   7        2.26        3.10      0.59 o
   1   4   7      193.59      200.56      4.33 o
   2   4   7       20.42       21.81      1.44 o
   3   4   7        1.12        1.30      0.78 o
  -3   5   7       18.27       18.88      2.40 o
  -2   5   7       97.16       86.24      3.57 o
  -1   5   7        6.13        6.20      2.28 o
   0   5   7      144.48      133.05      5.55 o
   1   5   7       11.57       11.10      0.99 o
   2   5   7        0.77        0.05      0.90 o
   3   5   7        2.22        0.62      1.64 o
  -3   6   7       13.96       14.43      1.96 o
  -2   6   7       21.50       16.70      3.66 o
  -1   6   7       43.49       43.59      2.04 o
   0   6   7       28.55       30.57      2.50 o
   1   6   7       65.60       71.64      4.61 o
   2   6   7        1.09        0.46      0.73 o
  -3   7   7        4.54        5.66      3.11 o
  -2   7   7        1.86        0.06      3.05 o
  -1   7   7        1.92        1.39      0.92 o
   0   7   7      118.69      132.86      5.96 o
   1   7   7        9.99        9.75      2.22 o
   2   7   7        7.61        9.09      1.58 o
  -2   8   7        0.83        0.00      0.98 o
   0   8   7       13.89        9.80      1.81 o
   1   8   7       11.35       13.35      2.28 o
   0  -9   8      100.09      102.09      3.13 o
   1  -9   8       28.83       23.70      2.85 o
  -1  -8   8        0.82        0.45      0.69 o
   0  -8   8        8.19        7.73      1.01 o
   1  -8   8      100.25      107.26      3.16 o
   2  -8   8       30.29       32.36      1.96 o
  -2  -7   8        4.68        5.17      0.95 o
  -1  -7   8        0.05        0.09      0.55 o
   0  -7   8       45.99       46.87      1.82 o
   1  -7   8       34.48       33.90      1.58 o
   2  -7   8       67.90       75.64      2.45 o
   3  -7   8       30.79       33.64      6.12 o
  -2  -6   8        3.62        2.95      0.65 o
  -1  -6   8       33.95       36.05      1.54 o
   0  -6   8      125.07      123.01      3.01 o
   1  -6   8       99.95      101.56      2.68 o
   2  -6   8       19.47       20.57      1.30 o
   3  -6   8       10.95       11.87      2.36 o
  -3  -5   8       36.07       37.91      2.24 o
  -2  -5   8       49.92       50.90      1.81 o
  -1  -5   8       34.49       33.78      1.19 o
   0  -5   8      360.54      349.84      6.39 o
   1  -5   8      115.94      106.67      2.64 o
   2  -5   8      553.09      551.08     18.35 o
   3  -5   8       23.77       27.14      2.71 o
  -3  -4   8        1.76        1.34      1.68 o
  -2  -4   8      206.60      201.69      4.19 o
  -1  -4   8       41.05       36.60      1.18 o
   0  -4   8       50.55       56.98      1.44 o
   1  -4   8       41.54       38.18      1.39 o
   2  -4   8      165.08      164.41      7.39 o
   3  -4   8       15.74       15.52      1.72 o
  -3  -3   8       83.84       85.18      4.23 o
  -2  -3   8      321.64      316.50      7.15 o
  -1  -3   8       30.32       29.17      1.00 o
   0  -3   8      172.92      184.20      3.61 o
   1  -3   8        9.17       11.90      0.79 o
   2  -3   8      217.35      214.70      5.79 o
   3  -3   8       31.08       32.17      2.93 o
   4  -3   8        4.52        5.22      2.34 o
  -4  -2   8        0.00        0.71      2.73 o
  -3  -2   8        0.01        0.00      0.65 o
  -2  -2   8      118.33      112.31      3.28 o
  -1  -2   8       73.93       68.78      1.54 o
   0  -2   8       14.22       13.29      0.76 o
   1  -2   8       33.71       36.52      1.13 o
   2  -2   8       40.63       36.96      3.51 o
   3  -2   8       57.90       53.47      4.44 o
   4  -2   8       26.06       31.76      3.94 o
  -4  -1   8        7.63        8.00      1.31 o
  -3  -1   8      163.92      167.97      4.82 o
  -2  -1   8        0.72        0.00      0.51 o
  -1  -1   8      304.22      298.85      5.17 o
   0  -1   8      286.36      269.86      4.46 o
   1  -1   8       13.05       13.68      1.02 o
   2  -1   8       10.47        8.57      1.25 o
   3  -1   8        2.47        4.36      1.17 o
   4  -1   8        6.07        7.69      2.73 o
  -4   0   8        5.16        4.04      1.12 o
  -3   0   8       96.57       99.64      3.35 o
  -2   0   8      619.73      622.49     12.40 o
  -1   0   8      346.05      358.29      7.41 o
   0   0   8      668.51      678.42     11.60 o
   1   0   8        9.02       12.26      0.83 o
   2   0   8       20.91       23.17      1.25 o
   3   0   8       61.53       63.82      3.02 o
   4   0   8       10.62       10.26      2.88 o
  -4   1   8        0.45        0.41      0.83 o
  -3   1   8       11.78       10.00      1.43 o
  -2   1   8       96.11      102.75      3.06 o
  -1   1   8      160.81      147.65      3.65 o
   0   1   8      866.40      853.05     14.40 o
   1   1   8       67.55       62.95      1.88 o
   2   1   8       51.39       49.23      4.22 o
   3   1   8       15.57       16.70      2.33 o
  -4   2   8       20.52       19.81      1.72 o
  -3   2   8        5.02        4.61      0.93 o
  -2   2   8      200.96      201.13      4.94 o
  -1   2   8      511.15      502.82     12.22 o
   0   2   8      181.80      184.59      3.71 o
   1   2   8      226.58      231.38      4.71 o
   2   2   8        0.18        0.00      0.49 o
   3   2   8        0.01        0.68      0.73 o
  -4   3   8        0.77        0.00      0.91 o
  -3   3   8       17.11       17.04      1.46 o
  -2   3   8        1.94        1.95      0.81 o
  -1   3   8       80.48       75.71      2.57 o
   0   3   8      388.84      394.60     11.89 o
   1   3   8        3.10        1.92      1.03 o
   2   3   8       33.49       34.89      1.97 o
   3   3   8        0.20        0.00      0.73 o
  -3   4   8        0.01        0.50      0.68 o
  -2   4   8        0.07        0.00      0.54 o
  -1   4   8       10.06       10.01      0.95 o
   0   4   8      230.65      199.19      7.22 o
   1   4   8      153.35      161.85      3.78 o
   2   4   8        0.40        0.01      0.64 o
   3   4   8        0.44        0.00      0.81 o
  -3   5   8        3.81        6.71      1.12 o
  -2   5   8        1.62        2.22      0.68 o
  -1   5   8       82.65       74.38      3.88 o
   0   5   8       76.36       72.10      3.85 o
   1   5   8       23.82       23.24      1.40 o
   2   5   8       71.46       78.42      3.49 o
  -3   6   8        5.31        5.28      3.23 o
  -2   6   8       67.03       62.79      2.73 o
  -1   6   8       34.89       30.51      2.40 o
   0   6   8        5.01        4.69      1.42 o
   1   6   8       29.53       32.12      2.90 o
   2   6   8        0.04        0.25      0.77 o
  -2   7   8       14.58       10.83      5.61 o
  -1   7   8        1.06        2.10      1.10 o
   0   7   8        3.03        2.19      1.18 o
   1   7   8       15.24       16.44      2.38 o
  -2   8   8       29.91       28.11      3.33 o
   0   8   8        0.77        2.56      1.31 o
  -1  -8   9        7.77        9.29      1.13 o
   0  -8   9        1.81        1.65      0.75 o
   1  -8   9       84.64       87.67      2.78 o
   2  -8   9        1.50        0.69      1.02 o
  -2  -7   9        9.55       11.44      1.40 o
  -1  -7   9        7.22        8.56      1.02 o
   0  -7   9       11.74       10.93      1.06 o
   1  -7   9       36.60       35.78      1.69 o
   2  -7   9       62.00       73.48      3.38 o
  -2  -6   9        8.92       12.31      1.23 o
  -1  -6   9       24.79       27.41      1.56 o
   0  -6   9        9.76        8.43      0.89 o
   1  -6   9        3.49        3.71      0.73 o
   2  -6   9        0.44        0.00      0.75 o
   3  -6   9       41.73       47.19      4.30 o
  -3  -5   9       66.96       69.21      6.71 o
  -2  -5   9        7.13        6.56      0.82 o
  -1  -5   9       69.11       72.11      2.15 o
   0  -5   9        8.80       11.67      0.92 o
   1  -5   9      131.57      129.34      3.08 o
   2  -5   9       23.67       17.90      1.72 o
   3  -5   9       32.31       26.44      2.88 o
  -3  -4   9        0.09        0.00      1.11 o
  -2  -4   9      154.38      149.53      4.25 o
  -1  -4   9       96.80       94.94      2.13 o
   0  -4   9      123.76      115.42      3.15 o
   1  -4   9      117.18      111.18      2.69 o
   2  -4   9       15.14       13.73      1.92 o
   3  -4   9      178.45      193.90     25.86 o
  -3  -3   9       32.37       33.35      3.38 o
  -2  -3   9       29.06       27.22      2.33 o
  -1  -3   9      768.04      769.18     10.96 o
   0  -3   9       54.74       46.93      1.74 o
   1  -3   9       59.51       63.15      3.52 o
   2  -3   9        3.76        1.82      0.81 o
   3  -3   9       15.38       15.86      2.57 o
  -3  -2   9        4.80        4.34      0.99 o
  -2  -2   9      145.49      139.18      3.87 o
  -1  -2   9      259.11      256.47      4.69 o
   0  -2   9      271.64      262.71      4.19 o
   1  -2   9      279.21      271.86      7.86 o
   2  -2   9        7.69        6.20      1.05 o
   3  -2   9       38.29       33.95      3.06 o
  -3  -1   9       16.64       15.49      1.43 o
  -2  -1   9       17.09       17.86      1.32 o
  -1  -1   9      180.52      160.95      3.97 o
   0  -1   9        6.86        6.30      0.51 o
   1  -1   9      128.91      123.75      2.93 o
   2  -1   9        6.06        4.51      0.77 o
   3  -1   9        0.87        0.25      0.91 o
  -4   0   9        2.69        0.00      2.97 o
  -3   0   9       37.10       37.55      2.50 o
  -2   0   9      222.34      224.27      5.40 o
  -1   0   9       74.55       71.23      2.30 o
   0   0   9      437.64      430.54      8.18 o
   1   0   9       77.72       70.96      2.94 o
   2   0   9        4.25        3.83      0.75 o
   3   0   9        0.91        0.52      0.94 o
  -4   1   9       42.71       48.35      3.67 o
  -3   1   9        0.22        0.00      0.63 o
  -2   1   9       99.33       95.29      3.01 o
  -1   1   9      750.63      748.78     14.49 o
   0   1   9       90.46       96.58      2.83 o
   1   1   9      503.64      490.28      8.79 o
   2   1   9        0.19        0.92      0.70 o
   3   1   9       10.15       10.75      1.27 o
  -4   2   9       16.46       20.26      2.26 o
  -3   2   9        4.61        6.26      1.06 o
  -2   2   9        3.99        4.50      0.84 o
  -1   2   9        3.90        3.94      0.70 o
   0   2   9      228.24      217.10      5.21 o
   1   2   9      258.76      268.55      5.40 o
   2   2   9       55.00       59.95      2.21 o
   3   2   9       19.16       15.91      1.47 o
  -3   3   9       77.45       76.47      3.30 o
  -2   3   9       23.40       22.39      1.46 o
  -1   3   9       66.18       65.37      2.20 o
   0   3   9       85.91       78.09      4.00 o
   1   3   9      184.26      196.49      4.33 o
   2   3   9       70.26       75.67      2.84 o
   3   3   9        0.96        0.41      0.83 o
  -3   4   9       29.04       31.68      2.52 o
  -2   4   9       80.97       82.41      2.83 o
  -1   4   9        7.68        7.91      1.68 o
   0   4   9       25.27       31.17      2.41 o
   1   4   9       47.29       49.21      1.90 o
   2   4   9       11.38       12.30      1.29 o
  -3   5   9       19.49       24.39      1.82 o
  -2   5   9       13.58       14.28      1.30 o
  -1   5   9       24.26       29.68      2.47 o
   0   5   9        1.95        0.83      0.89 o
   1   5   9       69.14       69.32      3.06 o
   2   5   9       18.28       22.24      2.08 o
  -3   6   9       61.39       60.57      4.98 o
  -2   6   9        9.16        9.62      1.67 o
  -1   6   9       10.32        8.45      1.51 o
   0   6   9        8.89       10.75      1.85 o
   1   6   9        4.18        4.40      1.52 o
   2   6   9       11.26       13.51      2.60 o
  -1   7   9       79.24       73.46      4.18 o
   0   7   9       12.84       11.90      2.02 o
   1   7   9        0.00        0.00      1.12 o
  -1   8   9        0.32        0.00      1.03 o
   0   8   9        5.33        4.68      1.78 o
   0  -8  10        3.33        3.15      0.86 o
   1  -8  10        0.02        0.02      0.67 o
  -1  -7  10      154.81      158.54      3.92 o
   0  -7  10        8.96       10.68      1.10 o
   1  -7  10       24.54       21.56      1.42 o
   2  -7  10       14.58       15.37      1.92 o
  -2  -6  10       42.29       45.60      3.32 o
  -1  -6  10        1.00        0.79      0.64 o
   0  -6  10       58.83       55.40      1.97 o
   1  -6  10       27.77       29.49      1.82 o
   2  -6  10       13.26       10.46      1.99 o
  -2  -5  10        4.07        3.29      0.93 o
  -1  -5  10       34.45       38.92      1.62 o
   0  -5  10       18.98       19.45      1.18 o
   1  -5  10       48.52       48.26      1.94 o
   2  -5  10        3.99        3.28      1.00 o
   3  -5  10        0.24        0.00      0.92 o
  -3  -4  10       14.66       15.00      2.16 o
  -2  -4  10      128.40      128.74      3.91 o
  -1  -4  10      105.12       94.79      2.18 o
   0  -4  10      211.99      217.08      4.39 o
   1  -4  10        4.92        5.19      1.12 o
   2  -4  10       35.55       32.37      2.10 o
   3  -4  10        0.67        1.33      1.01 o
  -3  -3  10        5.21        5.60      1.66 o
  -2  -3  10        0.51        0.44      0.61 o
  -1  -3  10      164.30      155.99      3.34 o
   0  -3  10       16.27       17.17      0.87 o
   1  -3  10      215.04      221.49      5.99 o
   2  -3  10       13.97       15.78      1.57 o
   3  -3  10        1.58        1.18      1.41 o
  -3  -2  10        1.88        2.20      0.91 o
  -2  -2  10        6.87        6.45      1.06 o
  -1  -2  10      183.39      157.63      4.06 o
   0  -2  10      813.44      819.07     11.59 o
   1  -2  10        0.79        0.28      0.51 o
   2  -2  10       78.66       76.79      3.82 o
   3  -2  10        0.87        0.42      0.80 o
  -3  -1  10        2.24        1.39      0.79 o
  -2  -1  10       37.46       34.64      1.78 o
  -1  -1  10       60.56       56.20      2.06 o
   0  -1  10       39.45       39.55      1.39 o
   1  -1  10      312.61      297.66      5.80 o
   2  -1  10       71.38       65.92      4.53 o
   3  -1  10        0.52        0.10      0.92 o
  -3   0  10       12.40       12.00      1.37 o
  -2   0  10      114.20      107.68      3.32 o
  -1   0  10       25.75       27.46      1.44 o
   0   0  10       40.53       38.13      1.68 o
   1   0  10       19.01       16.43      1.06 o
   2   0  10      109.96      106.58      2.99 o
   3   0  10        4.36        5.62      1.37 o
  -3   1  10        6.30        5.49      1.07 o
  -2   1  10       32.29       30.42      2.53 o
  -1   1  10       96.58       97.84      2.88 o
   0   1  10      163.22      159.45      4.18 o
   1   1  10      169.83      164.59      3.74 o
   2   1  10        0.17        0.00      0.87 o
   3   1  10        9.23       10.23      1.35 o
  -3   2  10      204.97      210.54     10.35 o
  -2   2  10        8.71        9.30      1.10 o
  -1   2  10      121.85      118.62      3.28 o
   0   2  10      309.08      303.99     10.41 o
   1   2  10        1.49        2.97      0.74 o
   2   2  10      176.22      188.03      4.52 o
   3   2  10        0.17        0.00      0.73 o
  -3   3  10        4.97        5.49      1.16 o
  -2   3  10       85.66       87.17      2.95 o
  -1   3  10       49.42       52.26      2.25 o
   0   3  10        1.06        0.59      0.92 o
   1   3  10       77.93       75.37      2.40 o
   2   3  10       25.87       28.03      1.76 o
  -3   4  10       97.24      102.95      4.37 o
  -2   4  10       55.44       59.33      2.44 o
  -1   4  10      108.02      101.74      4.90 o
   0   4  10        0.05        0.65      0.75 o
   1   4  10        2.30        1.92      0.81 o
   2   4  10       48.34       50.88      2.23 o
  -3   5  10        0.01        0.00      0.78 o
  -2   5  10       78.58       86.67      8.03 o
  -1   5  10       60.99       56.86      3.62 o
   0   5  10        2.18        1.01      1.04 o
   1   5  10        0.13        0.00      1.10 o
   2   5  10        0.80        0.00      1.55 o
  -2   6  10        1.57        3.86      0.91 o
  -1   6  10       44.05       50.72      3.39 o
   0   6  10       20.88       23.22      2.61 o
   1   6  10        0.07        0.00      1.03 o
  -1   7  10        1.63        2.68      1.27 o
   0   7  10       22.18       22.08      2.67 o
  -1  -7  11       36.65       38.98      1.89 o
   0  -7  11       30.74       32.13      1.86 o
   1  -7  11       32.67       34.77      1.76 o
  -2  -6  11        3.92        7.62      3.56 o
  -1  -6  11        8.57        6.59      0.95 o
   0  -6  11      204.54      204.89      4.54 o
   1  -6  11        0.95        1.54      0.95 o
   2  -6  11       58.28       60.23      4.57 o
  -2  -5  11        0.16        0.77      0.88 o
  -1  -5  11       48.74       46.57      1.84 o
   0  -5  11       10.06       11.48      1.01 o
   1  -5  11       81.63       84.12      3.38 o
   2  -5  11        5.25        6.62      1.25 o
  -2  -4  11       29.08       26.54      1.83 o
  -1  -4  11       14.03       16.39      1.33 o
   0  -4  11       16.05       21.62      1.25 o
   1  -4  11        0.20        0.00      1.16 o
   2  -4  11       44.86       45.10      3.46 o
   3  -4  11        3.42        2.10      2.04 o
  -3  -3  11        0.10        2.20      2.94 o
  -2  -3  11        2.05        0.97      0.68 o
  -1  -3  11       68.43       59.51      2.30 o
   0  -3  11      249.97      231.96      4.00 o
   1  -3  11      157.10      163.07      4.83 o
   2  -3  11       11.99        9.94      1.42 o
   3  -3  11        2.45        3.43      1.13 o
  -3  -2  11       90.31       93.39      3.48 o
  -2  -2  11       14.34       14.80      1.55 o
  -1  -2  11       11.57       10.04      1.03 o
   0  -2  11       24.45       24.52      1.26 o
   1  -2  11       10.53        8.81      1.41 o
   2  -2  11      123.95      126.49      4.23 o
   3  -2  11        3.16        1.25      0.99 o
  -3  -1  11        0.01        0.00      0.70 o
  -2  -1  11       58.65       57.70      2.38 o
  -1  -1  11        2.00        2.14      0.66 o
   0  -1  11      158.26      143.05      3.91 o
   1  -1  11      237.33      224.85      4.74 o
   2  -1  11       20.30       16.64      1.62 o
   3  -1  11       37.49       40.73      3.82 o
  -3   0  11       73.49       77.11      3.08 o
  -2   0  11        0.57        0.07      0.61 o
  -1   0  11      160.04      160.28      4.13 o
   0   0  11        1.53        0.90      0.87 o
   1   0  11        0.19        0.00      0.45 o
   2   0  11       85.17       87.41      4.83 o
   3   0  11        1.28        1.81      1.20 o
  -3   1  11        1.27        0.15      0.75 o
  -2   1  11       78.29       75.27      2.76 o
  -1   1  11      156.14      150.32      4.52 o
   0   1  11        0.01        0.42      0.78 o
   1   1  11        1.79        1.40      0.62 o
   2   1  11       21.44       21.71      1.55 o
   3   1  11       22.37       22.53      3.41 o
  -3   2  11       40.39       42.71      2.34 o
  -2   2  11       46.05       41.14      2.08 o
  -1   2  11        0.94        0.84      0.84 o
   0   2  11       19.45       20.09      2.19 o
   1   2  11       73.35       77.68      2.45 o
   2   2  11       20.59       22.81      1.63 o
  -3   3  11       20.19       22.06      2.14 o
  -2   3  11      331.70      337.98      9.42 o
  -1   3  11        0.05        0.00      0.77 o
   0   3  11      130.91      127.63      5.81 o
   1   3  11       52.39       52.82      2.47 o
   2   3  11        1.29        1.08      0.87 o
  -3   4  11       25.52       27.93      2.08 o
  -2   4  11        9.22        9.11      1.37 o
  -1   4  11      162.50      169.80      7.10 o
   0   4  11       26.48       22.41      2.29 o
   1   4  11        1.10        2.58      1.46 o
   2   4  11        7.38        6.83      1.19 o
  -2   5  11       68.01       77.14      4.45 o
  -1   5  11        1.42        0.59      0.95 o
   0   5  11      131.82      130.74      6.14 o
   1   5  11        3.66        6.29      1.89 o
  -2   6  11        4.79        5.69      1.60 o
  -1   6  11       46.33       50.90      3.57 o
   0   6  11        6.26        6.39      1.72 o
   0  -7  12       26.65       22.53      2.42 o
   1  -7  12       72.58       75.21      5.22 o
  -1  -6  12        4.88        4.68      1.47 o
   0  -6  12        9.03       11.94      1.17 o
   1  -6  12       81.15       90.03      3.73 o
  -2  -5  12       24.55       22.07      2.31 o
  -1  -5  12        1.46        2.93      1.20 o
   0  -5  12        6.44        5.31      0.88 o
   1  -5  12       83.55       95.49      3.78 o
   2  -5  12       17.67       18.48      1.84 o
  -2  -4  12        4.46        3.61      1.02 o
  -1  -4  12       15.21       16.69      1.40 o
   0  -4  12       18.97       17.16      1.61 o
   1  -4  12       17.83       21.39      2.79 o
   2  -4  12       29.58       35.50      2.28 o
  -2  -3  12      111.72      121.65      5.61 o
  -1  -3  12       53.99       42.77      2.70 o
   0  -3  12        0.35        1.58      0.83 o
   1  -3  12        0.56        0.03      0.71 o
   2  -3  12        2.33        1.92      0.95 o
  -2  -2  12       20.27       18.17      2.68 o
  -1  -2  12       24.08       24.55      2.05 o
   0  -2  12       11.25       11.60      1.63 o
   1  -2  12      145.91      134.82      6.29 o
   2  -2  12       27.60       27.24      2.04 o
  -3  -1  12       34.91       39.04      3.87 o
  -2  -1  12      185.89      186.53      5.06 o
  -1  -1  12        0.46        0.50      0.58 o
   0  -1  12       97.01       91.75      4.43 o
   1  -1  12        2.80        3.46      0.71 o
   2  -1  12       16.63       13.11      1.54 o
  -3   0  12       21.28       22.51      3.60 o
  -2   0  12       14.76       17.10      1.47 o
  -1   0  12      129.52      118.57      5.46 o
   0   0  12        0.21        0.71      0.87 o
   1   0  12       19.10       17.00      1.18 o
   2   0  12       13.24       13.64      1.30 o
  -3   1  12        4.05        0.62      2.40 o
  -2   1  12       82.54       84.07      3.05 o
  -1   1  12       31.98       29.00      2.56 o
   0   1  12      210.61      206.19      7.99 o
   1   1  12        0.01        0.96      0.67 o
   2   1  12        0.56        0.52      0.79 o
  -3   2  12        0.07        0.00      3.04 o
  -2   2  12        4.37        5.41      1.06 o
  -1   2  12       86.38       78.63      4.30 o
   0   2  12       50.91       48.47      3.41 o
   1   2  12       10.82       11.08      1.95 o
   2   2  12        8.26        9.71      1.26 o
  -2   3  12       10.58        8.50      1.17 o
  -1   3  12      116.34      112.34      5.47 o
   0   3  12        2.88        4.00      1.40 o
   1   3  12        6.79        4.99      1.69 o
   2   3  12       12.45       15.85      1.54 o
  -2   4  12       35.94       38.11      3.12 o
  -1   4  12      167.93      177.87      7.53 o
   0   4  12       17.47       16.14      2.08 o
   1   4  12       71.17       77.53      4.93 o
  -2   5  12        2.86        3.11      1.36 o
  -1   5  12       29.79       32.71      3.06 o
   0   5  12       71.65       75.93      4.61 o
   0  -6  13        0.05        0.35      0.87 o
   1  -6  13       13.89       12.37      2.88 o
  -1  -5  13       25.81       33.18      6.36 o
   0  -5  13        1.31        0.56      1.03 o
   1  -5  13        0.02        1.09      0.88 o
  -1  -4  13       63.89       62.58      4.03 o
   0  -4  13        5.19        9.50      1.84 o
   1  -4  13        0.33        1.44      0.94 o
   2  -4  13       10.10       10.15      1.52 o
  -2  -3  13       41.27       41.17      2.24 o
  -1  -3  13       54.29       54.11      2.37 o
   1  -3  13        6.65        6.20      1.37 o
   2  -3  13        2.60        1.32      0.90 o
  -2  -2  13       64.51       65.33      2.77 o
  -1  -2  13      169.27      177.37      5.38 o
   0  -2  13        8.80        4.95      1.34 o
   1  -2  13       15.39       12.31      3.56 o
   2  -2  13        6.83        5.23      1.14 o
  -2  -1  13        5.40        5.37      1.22 o
  -1  -1  13      108.19       97.54      4.98 o
   0  -1  13       57.46       59.34      3.62 o
   1  -1  13        4.71        3.31      0.79 o
   2  -1  13       20.59       18.26      1.79 o
  -2   0  13       59.74       57.71      2.55 o
  -1   0  13      105.55      108.49      5.35 o
   0   0  13       46.01       51.47      3.50 o
   1   0  13      109.58      104.07      5.10 o
   2   0  13        3.82        3.41      1.22 o
  -2   1  13        9.56        9.66      1.23 o
  -1   1  13       32.97       34.25      2.84 o
   0   1  13       60.87       60.94      3.89 o
   1   1  13        8.22        7.15      1.70 o
   2   1  13        0.40        1.91      1.41 o
  -2   2  13        0.28        0.97      1.15 o
  -1   2  13       24.81       27.98      2.73 o
   0   2  13       51.28       47.49      3.51 o
   1   2  13       86.05       86.16      5.04 o
  -2   3  13        8.31        8.97      1.81 o
  -1   3  13        6.14        3.98      1.45 o
   0   3  13       19.09       16.94      2.32 o
   1   3  13        4.09        1.33      1.39 o
  -1   4  13        1.87        1.48      1.19 o
   0   4  13       84.96       73.75      4.46 o
  -1  -4  14       22.31       36.80      5.26 o
   1  -4  14        8.24       10.08      1.46 o
  -1  -3  14       75.13       80.71      4.66 o
   1  -3  14       20.15       18.65      1.78 o
  -1  -2  14        6.28        6.39      1.61 o
   0  -2  14      121.29      121.89      5.67 o
  -2  -1  14        6.31        6.37      1.63 o
  -1  -1  14       81.54       85.06      4.80 o
   0  -1  14       67.04       76.20      4.40 o
  -2   0  14        5.94        9.08      3.30 o
  -1   0  14        2.06        1.31      1.07 o
   0   0  14      102.56      108.12      5.46 o
   1   0  14       17.60       22.86      2.61 o
  -1   1  14       19.61       19.15      2.34 o
   0   1  14       12.46       13.01      2.19 o
   1   1  14       49.61       55.88      4.01 o
  -1   2  14        4.39        5.87      1.69 o
   0   2  14       10.44       10.41      2.02 o
   1   2  14        4.72        6.70      1.96 o
  -1  -1  15       10.97       16.86      2.40 o
   0  -1  15        2.79        2.44      1.42 o
   0   0  15       21.55       22.23      2.68 o
 
